# Supplementary material for: Characterization of a novel glycosylated glutathione transferase of Onchocerca ochengi, closest relative of the human river blindness parasite
Source: Parasitology. 2019 Jul 3;146(14):1773–84. doi: 10.1017/S0031182019000763 (PMC6939172; doi:10.1017/S0031182019000763)
Supplement: Supplementary file 1 [file S0031182019000763sup.zip › S0031182019000763sup001.xlsx]

## Sheet: Search param
File S1. Protein identifications via tandem MS from O. ochengi samples following S-hexylGSH affinity chromatography.
Taxonomy filter	All entries
Enzyme	Trypsin
Maximum Missed Cleavages	1
Fixed modifications	Carbamidomethyl (C)
Variable modifications	Deamidated (NQ),Oxidation (M)
Peptide Mass Tolerance	1.2
Peptide Mass Tolerance Units	Da
Fragment Mass Tolerance	0.6
Fragment Mass Tolerance Units	Da
Mass values	Monoisotopic
Instrument type	ESI-QUAD-TOF
Significance threshold	0.05
Max. number of hits	0
Use MudPIT protein scoring	1
Ions score cut-off	0
Include same-set proteins
Include sub-set proteins	0
Include unassigned	0
Require bold red	0
Use homology threshold	0
Group protein families	1
Mascot version	2.3.02
Database	1::nOo_Anno_July15 2::UniP_Cow_0319
Fasta file	1::Updated_WormBase_prjeb1809_Jul15_anno.fasta 2::UniP_Cow_0319.fasta
Total sequences	37957
Total residues	17775113
Sequences after taxonomy filter	37957
ons score is -10*Log(P), where P is the probability that the observed match is a random event.
Individual ions scores > 39 indicate identity or extensive homology (p<0.05).
Protein scores are derived from ions scores as a non-probabilistic basis for ranking protein hits.

## Sheet: 1
Header	--------------------------------------------------------
Search title
Timestamp	2019-03-20T15:12:12Z
User	StuArmstrong
Email	sarmstro@liv.ac.uk
Report URI	http://mascot.pgb.liv.ac.uk/cgi/master_results.pl?file=../data/20190320/F020155.dat
Peak list data path	D:\Data\Stu\James LaCourse\qtof\merge1.mgf
Peak list format	Mascot generic
Search type	MIS
Mascot version	2.3.02
Database	1::nOo_Anno_July15 2::UniP_Cow_0319
Fasta file	1::Updated_WormBase_prjeb1809_Jul15_anno.fasta 2::UniP_Cow_0319.fasta
Total sequences	37957
Total residues	17775113
Sequences after taxonomy filter	37957
Number of queries	55
Fixed modifications	--------------------------------------------------------
Identifier	Name	Delta	Neutral loss
1	Carbamidomethyl (C)	57.0215
Variable modifications	--------------------------------------------------------
Identifier	Name	Delta	Neutral loss(es)
1	Deamidated (NQ)	0.984016
2	Oxidation (M)	15.9949	0	63.9983
Search Parameters	--------------------------------------------------------
Taxonomy filter	All entries
Enzyme	Trypsin
Maximum Missed Cleavages	1
Fixed modifications	Carbamidomethyl (C)
Variable modifications	Deamidated (NQ),Oxidation (M)
Peptide Mass Tolerance	1.2
Peptide Mass Tolerance Units	Da
Fragment Mass Tolerance	0.6
Fragment Mass Tolerance Units	Da
Mass values	Monoisotopic
Instrument type	ESI-QUAD-TOF
Format parameters	--------------------------------------------------------
Significance threshold	0.05
Max. number of hits	0
Use MudPIT protein scoring	1
Ions score cut-off	0
Include same-set proteins
Include sub-set proteins	0
Include unassigned	0
Require bold red	0
Use homology threshold	0
Group protein families	1
Protein hits	--------------------------------------------------------
prot_hit_num	prot_family_member	prot_acc	prot_desc	prot_score	prot_mass	prot_matches	prot_matches_sig	prot_sequences	prot_sequences_sig	prot_cover	pep_query	pep_rank	pep_isbold	pep_isunique	pep_exp_mz	pep_exp_mr	pep_exp_z	pep_calc_mr	pep_delta	pep_miss	pep_score	pep_expect	pep_res_before	pep_seq	pep_res_after	pep_var_mod	pep_var_mod_pos	pep_scan_title
1	1	2::tr|G3N0V2|G3N0V2_BOVIN	Keratin 1 OS=Bos taurus OX=9913 GN=KRT1 PE=1 SV=1	73	63341	3	3	2	2	4	33	1	1	1	692.327	1382.64	2	1382.68	-0.0441	0	43.41	0.02	K	SLNNQFASFIDK	V
1	1	2::tr|G3N0V2|G3N0V2_BOVIN	Keratin 1 OS=Bos taurus OX=9913 GN=KRT1 PE=1 SV=1	73	63341	3	3	2	2	4	34	1	1	1	692.345	1382.67	2	1382.68	-0.0082	0	42.95	0.022	K	SLNNQFASFIDK	V
1	1	2::tr|G3N0V2|G3N0V2_BOVIN	Keratin 1 OS=Bos taurus OX=9913 GN=KRT1 PE=1 SV=1	73	63341	3	3	2	2	4	38	1	1	1	738.909	1475.8	2	1474.78	1.025	0	44.54	0.017	R	FLEQQNQVLQTK	W
2	1	1::nOo.2.0.1.t00341	glutathione transferase	70	24444	3	2	3	2	24	17	1	1	1	545.803	1089.59	2	1089.61	-0.0148	0	59.47	0.00061	R	LFLVDQDIK	F
2	1	1::nOo.2.0.1.t00341	glutathione transferase	70	24444	3	2	3	2	24	47	3	1	1	642.971	1925.89	3	1925.88	0.0125	1	14.55	14	R	MIYMAYETEKDPYIK	S	2 Oxidation (M)	0.200200000000000.0
2	1	1::nOo.2.0.1.t00341	glutathione transferase	70	24444	3	2	3	2	24	52	1	1	1	990.18	2967.52	3	2967.45	0.0621	0	43.39	0.013	K	SQFQFGQLPCLYDGDQQIVQSGAILR	H
3	1	2::tr|M0QVZ6|M0QVZ6_BOVIN	Keratin, type II cytoskeletal 5 OS=Bos taurus OX=9913 GN=KRT5 PE=3 SV=1	58	60800	1	1	1	1	2.1	27	1	1	1	651.848	1301.68	2	1301.71	-0.0269	0	57.74	0.00079	R	SLDLDSIIAEVK	A

## Sheet: 2
Header	--------------------------------------------------------
Search title
Timestamp	2019-03-20T15:12:47Z
User	StuArmstrong
Email	sarmstro@liv.ac.uk
Report URI	http://mascot.pgb.liv.ac.uk/cgi/master_results.pl?file=../data/20190320/F020156.dat
Peak list data path	D:\Data\Stu\James LaCourse\qtof\merge2.mgf
Peak list format	Mascot generic
Search type	MIS
Mascot version	2.3.02
Database	1::nOo_Anno_July15 2::UniP_Cow_0319
Fasta file	1::Updated_WormBase_prjeb1809_Jul15_anno.fasta 2::UniP_Cow_0319.fasta
Total sequences	37957
Total residues	17775113
Sequences after taxonomy filter	37957
Number of queries	77
Fixed modifications	--------------------------------------------------------
Identifier	Name	Delta	Neutral loss
1	Carbamidomethyl (C)	57.0215
Variable modifications	--------------------------------------------------------
Identifier	Name	Delta	Neutral loss(es)
1	Deamidated (NQ)	0.984016
2	Oxidation (M)	15.9949	0	63.9983
Search Parameters	--------------------------------------------------------
Taxonomy filter	All entries
Enzyme	Trypsin
Maximum Missed Cleavages	1
Fixed modifications	Carbamidomethyl (C)
Variable modifications	Deamidated (NQ),Oxidation (M)
Peptide Mass Tolerance	1.2
Peptide Mass Tolerance Units	Da
Fragment Mass Tolerance	0.6
Fragment Mass Tolerance Units	Da
Mass values	Monoisotopic
Instrument type	ESI-QUAD-TOF
Format parameters	--------------------------------------------------------
Significance threshold	0.05
Max. number of hits	0
Use MudPIT protein scoring	1
Ions score cut-off	0
Include same-set proteins
Include sub-set proteins	0
Include unassigned	0
Require bold red	0
Use homology threshold	0
Group protein families	1
Protein hits	--------------------------------------------------------
prot_hit_num	prot_family_member	prot_acc	prot_desc	prot_score	prot_mass	prot_matches	prot_matches_sig	prot_sequences	prot_sequences_sig	pep_query	pep_rank	pep_isbold	pep_isunique	pep_exp_mz	pep_exp_mr	pep_exp_z	pep_calc_mr	pep_delta	pep_miss	pep_score	pep_expect	pep_res_before	pep_seq	pep_res_after	pep_var_mod	pep_var_mod_pos	pep_scan_title
1	1	2::tr|A6QNZ7|A6QNZ7_BOVIN	Keratin 10 (Epidermolytic hyperkeratosis; keratosis palmaris et plantaris) OS=Bos taurus OX=9913 GN=KRT10 PE=2 SV=1	104	54987	3	2	3	2	32	1	1	1	583.296	1164.58	2	1164.58	0.0005	0	31.83	0.31	R	LENEIQTYR	S
1	1	2::tr|A6QNZ7|A6QNZ7_BOVIN	Keratin 10 (Epidermolytic hyperkeratosis; keratosis palmaris et plantaris) OS=Bos taurus OX=9913 GN=KRT10 PE=2 SV=1	104	54987	3	2	3	2	53	1	1	1	683.321	1364.63	2	1364.67	-0.0403	1	70.54	4e-05	R	SQYEQLAEKNR	R
1	1	2::tr|A6QNZ7|A6QNZ7_BOVIN	Keratin 10 (Epidermolytic hyperkeratosis; keratosis palmaris et plantaris) OS=Bos taurus OX=9913 GN=KRT10 PE=2 SV=1	104	54987	3	2	3	2	59	1	1	1	695.843	1389.67	2	1389.67	-0.0017	0	69.17	5.9e-05	K	QSLEASLAETEGR	Y
2	1	2::tr|G3N0V2|G3N0V2_BOVIN	Keratin 1 OS=Bos taurus OX=9913 GN=KRT1 PE=1 SV=1	67	63341	6	1	4	1	15	1	1	1	517.262	1032.51	2	1032.51	0.0009	0	39.45	0.059	R	TLLEGEESR	M
2	1	2::tr|G3N0V2|G3N0V2_BOVIN	Keratin 1 OS=Bos taurus OX=9913 GN=KRT1 PE=1 SV=1	67	63341	6	1	4	1	26	1	1	1	571.253	1140.49	2	1140.51	-0.0209	0	18.11	6.7	R	DYQELMNTK	L
2	1	2::tr|G3N0V2|G3N0V2_BOVIN	Keratin 1 OS=Bos taurus OX=9913 GN=KRT1 PE=1 SV=1	67	63341	6	1	4	1	29	1	1	1	579.773	1157.53	2	1156.51	1.0238	0	18.59	6.7	R	DYQELMNTK	L	Oxidation (M)	0.000002000.0
2	1	2::tr|G3N0V2|G3N0V2_BOVIN	Keratin 1 OS=Bos taurus OX=9913 GN=KRT1 PE=1 SV=1	67	63341	6	1	4	1	55	1	1	1	692.335	1382.66	2	1382.68	-0.0276	0	62.25	0.00026	K	SLNNQFASFIDK	V
2	1	2::tr|G3N0V2|G3N0V2_BOVIN	Keratin 1 OS=Bos taurus OX=9913 GN=KRT1 PE=1 SV=1	67	63341	6	1	4	1	58	2	1	1	692.875	1383.74	2	1382.68	1.0526	0	16.93	9	K	SLNNQFASFIDK	V
2	1	2::tr|G3N0V2|G3N0V2_BOVIN	Keratin 1 OS=Bos taurus OX=9913 GN=KRT1 PE=1 SV=1	67	63341	6	1	4	1	64	1	1	0	738.385	1474.75	2	1474.78	-0.0235	0	35.29	0.14	R	FLEQQNQVLQTK	W
3	1	2::tr|G3MXL3|G3MXL3_BOVIN	Keratin 3 OS=Bos taurus OX=9913 GN=KRT3 PE=1 SV=1	62	63082	2	1	2	1	48	1	1	1	651.857	1301.7	2	1301.71	-0.0083	0	61.67	0.00032	R	SLDLDSIIAEVK	A
3	1	2::tr|G3MXL3|G3MXL3_BOVIN	Keratin 3 OS=Bos taurus OX=9913 GN=KRT3 PE=1 SV=1	62	63082	2	1	2	1	64	6	0	0	738.385	1474.75	2	1475.8	-1.0439	1	17.42	8.7	R	FLEQQNKVLETK	W
4	1	1::nOo.2.0.1.t00341	glutathione transferase	49	24444	6	1	4	1	10	5	1	1	450.247	898.479	2	898.491	-0.0126	0	14.11	15	K	LTYFSIR	G
4	1	1::nOo.2.0.1.t00341	glutathione transferase	49	24444	6	1	4	1	12	1	1	1	464.274	926.534	2	926.544	-0.0098	0	19.26	4.8	K	SILPGELAK	F
4	1	1::nOo.2.0.1.t00341	glutathione transferase	49	24444	6	1	4	1	20	1	1	1	545.761	1089.51	2	1089.61	-0.0987	0	45.85	0.014	R	LFLVDQDIK	F
4	1	1::nOo.2.0.1.t00341	glutathione transferase	49	24444	6	1	4	1	69	1	1	1	947.943	1893.87	2	1893.89	-0.018	1	34.28	0.15	R	MIYMAYETEKDPYIK	S
4	1	1::nOo.2.0.1.t00341	glutathione transferase	49	24444	6	1	4	1	71	6	1	1	637.634	1909.88	3	1909.88	-0.0041	1	14.04	16	R	MIYMAYETEKDPYIK	S	Oxidation (M)	0.200000000000000.0
4	1	1::nOo.2.0.1.t00341	glutathione transferase	49	24444	6	1	4	1	72	1	1	1	637.635	1909.88	3	1909.88	-0.0002	1	17.8	6.8	R	MIYMAYETEKDPYIK	S	Oxidation (M)	0.200000000000000.0
5	1	2::sp|Q2KIA5|DNM1L_BOVIN	Dynamin-1-like protein OS=Bos taurus OX=9913 GN=DNM1L PE=2 SV=1	44	83813	1	1	1	1	16	1	1	1	530.784	1059.55	2	1060.54	-0.9863	1	44.47	0.019	R	SQLDINNKK	S	2 Deamidated (NQ)	0.000001100.0

## Sheet: 3
Header	--------------------------------------------------------
Search title
Timestamp	2019-03-20T15:13:48Z
User	StuArmstrong
Email	sarmstro@liv.ac.uk
Report URI	http://mascot.pgb.liv.ac.uk/cgi/master_results.pl?file=../data/20190320/F020158.dat
Peak list data path	D:\Data\Stu\James LaCourse\qtof\merge3.mgf
Peak list format	Mascot generic
Search type	MIS
Mascot version	2.3.02
Database	1::nOo_Anno_July15 2::UniP_Cow_0319
Fasta file	1::Updated_WormBase_prjeb1809_Jul15_anno.fasta 2::UniP_Cow_0319.fasta
Total sequences	37957
Total residues	17775113
Sequences after taxonomy filter	37957
Number of queries	80
Fixed modifications	--------------------------------------------------------
Identifier	Name	Delta	Neutral loss
1	Carbamidomethyl (C)	57.0215
Variable modifications	--------------------------------------------------------
Identifier	Name	Delta	Neutral loss(es)
1	Deamidated (NQ)	0.984016
2	Oxidation (M)	15.9949	0	63.9983
Search Parameters	--------------------------------------------------------
Taxonomy filter	All entries
Enzyme	Trypsin
Maximum Missed Cleavages	1
Fixed modifications	Carbamidomethyl (C)
Variable modifications	Deamidated (NQ),Oxidation (M)
Peptide Mass Tolerance	1.2
Peptide Mass Tolerance Units	Da
Fragment Mass Tolerance	0.6
Fragment Mass Tolerance Units	Da
Mass values	Monoisotopic
Instrument type	ESI-QUAD-TOF
Format parameters	--------------------------------------------------------
Significance threshold	0.05
Max. number of hits	0
Use MudPIT protein scoring	1
Ions score cut-off	0
Include same-set proteins
Include sub-set proteins	0
Include unassigned	0
Require bold red	0
Use homology threshold	0
Group protein families	0
Protein hits	--------------------------------------------------------
prot_hit_num	prot_acc	prot_desc	prot_score	prot_mass	prot_matches	prot_matches_sig	prot_sequences	prot_sequences_sig	pep_query	pep_rank	pep_isbold	pep_isunique	pep_exp_mz	pep_exp_mr	pep_exp_z	pep_calc_mr	pep_delta	pep_miss	pep_score	pep_expect	pep_res_before	pep_seq	pep_res_after	pep_var_mod	pep_var_mod_pos	pep_scan_title
1	2::tr|G3N0V2|G3N0V2_BOVIN	Keratin 1 OS=Bos taurus OX=9913 GN=KRT1 PE=1 SV=1	77	63341	5	3	4	3	9	1	1	1	517.273	1032.53	2	1032.51	0.0234	0	47.01	0.01	R	TLLEGEESR	M
1	2::tr|G3N0V2|G3N0V2_BOVIN	Keratin 1 OS=Bos taurus OX=9913 GN=KRT1 PE=1 SV=1	77	63341	5	3	4	3	21	9	1	1	571.275	1140.53	2	1140.51	0.0226	0	14.59	15	R	DYQELMNTK	L
1	2::tr|G3N0V2|G3N0V2_BOVIN	Keratin 1 OS=Bos taurus OX=9913 GN=KRT1 PE=1 SV=1	77	63341	5	3	4	3	46	1	1	1	692.365	1382.71	2	1382.68	0.0314	0	58.45	0.00063	K	SLNNQFASFIDK	V
1	2::tr|G3N0V2|G3N0V2_BOVIN	Keratin 1 OS=Bos taurus OX=9913 GN=KRT1 PE=1 SV=1	77	63341	5	3	4	3	50	1	1	0	738.404	1474.79	2	1474.78	0.0155	0	24.83	1.6	R	FLEQQNQVLQTK	W
1	2::tr|G3N0V2|G3N0V2_BOVIN	Keratin 1 OS=Bos taurus OX=9913 GN=KRT1 PE=1 SV=1	77	63341	5	3	4	3	51	1	1	0	738.409	1474.8	2	1475.76	-0.9584	0	44.56	0.017	R	FLEQQNQVLQTK	W	Deamidated (NQ)	0.000100000000.0
2	1::nOo.2.0.1.t00341	glutathione transferase	70	24444	7	3	6	3	5	2	1	1	450.264	898.514	2	898.491	0.0224	0	11.79	25	K	LTYFSIR	G
2	1::nOo.2.0.1.t00341	glutathione transferase	70	24444	7	3	6	3	6	1	1	1	464.26	926.506	2	926.544	-0.0375	0	11.3	30	K	SILPGELAK	F
2	1::nOo.2.0.1.t00341	glutathione transferase	70	24444	7	3	6	3	13	1	1	1	545.766	1089.52	2	1089.61	-0.089	0	45.77	0.014	R	LFLVDQDIK	F
2	1::nOo.2.0.1.t00341	glutathione transferase	70	24444	7	3	6	3	61	1	1	1	955.97	1909.93	2	1909.88	0.0417	1	45.47	0.012	R	MIYMAYETEKDPYIK	S	Oxidation (M)	0.000200000000000.0
2	1::nOo.2.0.1.t00341	glutathione transferase	70	24444	7	3	6	3	62	1	1	1	637.651	1909.93	3	1909.88	0.0467	1	17.76	6.9	R	MIYMAYETEKDPYIK	S	Oxidation (M)	0.200000000000000.0
2	1::nOo.2.0.1.t00341	glutathione transferase	70	24444	7	3	6	3	72	1	1	1	938.767	2813.28	3	2814.18	-0.9028	1	23.15	1.5	R	KYNLNGENEMETTYIDMFCEGVR	D	2 Deamidated (NQ)	0.00101000000000000000000.0
2	1::nOo.2.0.1.t00341	glutathione transferase	70	24444	7	3	6	3	76	1	1	1	990.182	2967.52	3	2968.44	-0.9151	0	45.31	0.0084	K	SQFQFGQLPCLYDGDQQIVQSGAILR	H	Deamidated (NQ)	0.00000000000000001000000000.0
3	2::tr|A6QNZ7|A6QNZ7_BOVIN	Keratin 10 (Epidermolytic hyperkeratosis; keratosis palmaris et plantaris) OS=Bos taurus OX=9913 GN=KRT10 PE=2 SV=1	66	54987	1	1	1	1	43	1	1	1	683.352	1364.69	2	1364.67	0.0218	1	65.61	0.00013	R	SQYEQLAEKNR	R
4	2::tr|G3MXL3|G3MXL3_BOVIN	Keratin 3 OS=Bos taurus OX=9913 GN=KRT3 PE=1 SV=1	64	63082	2	1	2	1	38	1	1	1	651.864	1301.71	2	1301.71	0.0045	0	63.89	0.00019	R	SLDLDSIIAEVK	A
4	2::tr|G3MXL3|G3MXL3_BOVIN	Keratin 3 OS=Bos taurus OX=9913 GN=KRT3 PE=1 SV=1	64	63082	2	1	2	1	51	10	0	0	738.409	1474.8	2	1475.8	-0.9948	1	8.56	66	R	FLEQQNKVLETK	W
5	2::sp|Q148H7|K2C79_BOVIN	Keratin, type II cytoskeletal 79 OS=Bos taurus OX=9913 GN=KRT79 PE=2 SV=1	51	58027	2	1	2	1	40	1	1	1	665.375	1328.73	2	1328.72	0.0159	0	51.39	0.0035	R	NLDLDSIIAEVK	A
5	2::sp|Q148H7|K2C79_BOVIN	Keratin, type II cytoskeletal 79 OS=Bos taurus OX=9913 GN=KRT79 PE=2 SV=1	51	58027	2	1	2	1	51	10	0	0	738.409	1474.8	2	1475.8	-0.9948	1	8.56	66	R	FLEQQNKVLETK	W
6	2::tr|E1B991|E1B991_BOVIN	Keratin 2 OS=Bos taurus OX=9913 GN=KRT2 PE=1 SV=2	45	64580	3	1	2	1	24	5	1	1	590.318	1178.62	2	1178.63	-0.0075	1	21.14	3.7	K	YEELRITAGK	H
6	2::tr|E1B991|E1B991_BOVIN	Keratin 2 OS=Bos taurus OX=9913 GN=KRT2 PE=1 SV=2	45	64580	3	1	2	1	50	1	0	0	738.404	1474.79	2	1474.78	0.0155	0	24.83	1.6	R	FLEQQNQVLQTK	W
6	2::tr|E1B991|E1B991_BOVIN	Keratin 2 OS=Bos taurus OX=9913 GN=KRT2 PE=1 SV=2	45	64580	3	1	2	1	51	1	0	0	738.409	1474.8	2	1475.76	-0.9584	0	44.56	0.017	R	FLEQQNQVLQTK	W	Deamidated (NQ)	0.000100000000.0

## Sheet: 4
Header	--------------------------------------------------------
Search title
Timestamp	2019-03-20T15:14:16Z
User	StuArmstrong
Email	sarmstro@liv.ac.uk
Report URI	http://mascot.pgb.liv.ac.uk/cgi/master_results.pl?file=../data/20190320/F020159.dat
Peak list data path	D:\Data\Stu\James LaCourse\qtof\merge4.mgf
Peak list format	Mascot generic
Search type	MIS
Mascot version	2.3.02
Database	1::nOo_Anno_July15 2::UniP_Cow_0319
Fasta file	1::Updated_WormBase_prjeb1809_Jul15_anno.fasta 2::UniP_Cow_0319.fasta
Total sequences	37957
Total residues	17775113
Sequences after taxonomy filter	37957
Number of queries	55
Fixed modifications	--------------------------------------------------------
Identifier	Name	Delta	Neutral loss
1	Carbamidomethyl (C)	57.0215
Variable modifications	--------------------------------------------------------
Identifier	Name	Delta	Neutral loss(es)
1	Deamidated (NQ)	0.984016
2	Oxidation (M)	15.9949	0	63.9983
Search Parameters	--------------------------------------------------------
Taxonomy filter	All entries
Enzyme	Trypsin
Maximum Missed Cleavages	1
Fixed modifications	Carbamidomethyl (C)
Variable modifications	Deamidated (NQ),Oxidation (M)
Peptide Mass Tolerance	1.2
Peptide Mass Tolerance Units	Da
Fragment Mass Tolerance	0.6
Fragment Mass Tolerance Units	Da
Mass values	Monoisotopic
Instrument type	ESI-QUAD-TOF
Format parameters	--------------------------------------------------------
Significance threshold	0.05
Max. number of hits	0
Use MudPIT protein scoring	1
Ions score cut-off	0
Include same-set proteins
Include sub-set proteins	0
Include unassigned	0
Require bold red	0
Use homology threshold	0
Group protein families	0
Protein hits	--------------------------------------------------------
prot_hit_num	prot_acc	prot_desc	prot_score	prot_mass	prot_matches	prot_matches_sig	prot_sequences	prot_sequences_sig	pep_query	pep_rank	pep_isbold	pep_isunique	pep_exp_mz	pep_exp_mr	pep_exp_z	pep_calc_mr	pep_delta	pep_miss	pep_score	pep_expect	pep_res_before	pep_seq	pep_res_after	pep_var_mod	pep_var_mod_pos	pep_scan_title
1	1::nOo.2.0.1.t00341	glutathione transferase	91	24444	12	4	7	3	5	1	1	1	450.234	898.453	2	898.491	-0.0383	0	20.58	3.4	K	LTYFSIR	G
1	1::nOo.2.0.1.t00341	glutathione transferase	91	24444	12	4	7	3	6	1	1	1	464.255	926.495	2	926.544	-0.0492	0	20.92	3.3	K	SILPGELAK	F
1	1::nOo.2.0.1.t00341	glutathione transferase	91	24444	12	4	7	3	8	1	1	1	545.759	1089.5	2	1089.61	-0.1027	0	54.49	0.0019	R	LFLVDQDIK	F
1	1::nOo.2.0.1.t00341	glutathione transferase	91	24444	12	4	7	3	17	2	1	1	647.791	1293.57	2	1293.56	0.0053	0	20.56	4	R	MIYMAYETEK	D	Oxidation (M)	0.2000000000.0
1	1::nOo.2.0.1.t00341	glutathione transferase	91	24444	12	4	7	3	32	8	1	1	947.959	1893.9	2	1893.89	0.0135	1	13.31	19	R	MIYMAYETEKDPYIK	S
1	1::nOo.2.0.1.t00341	glutathione transferase	91	24444	12	4	7	3	34	5	1	1	637.638	1909.89	3	1909.88	0.0066	1	13.22	19	R	MIYMAYETEKDPYIK	S	Oxidation (M)	0.000200000000000.0
1	1::nOo.2.0.1.t00341	glutathione transferase	91	24444	12	4	7	3	36	1	1	1	637.644	1909.91	3	1909.88	0.0249	1	21.6	2.8	R	MIYMAYETEKDPYIK	S	Oxidation (M)	0.200000000000000.0
1	1::nOo.2.0.1.t00341	glutathione transferase	91	24444	12	4	7	3	37	1	1	1	642.97	1925.89	3	1925.88	0.0087	1	14.53	14	R	MIYMAYETEKDPYIK	S	2 Oxidation (M)	0.200200000000000.0
1	1::nOo.2.0.1.t00341	glutathione transferase	91	24444	12	4	7	3	47	1	1	1	938.751	2813.23	3	2814.18	-0.9496	1	36.66	0.064	R	KYNLNGENEMETTYIDMFCEGVR	D	2 Deamidated (NQ)	0.00001001000000000000000.0
1	1::nOo.2.0.1.t00341	glutathione transferase	91	24444	12	4	7	3	48	1	1	1	943.741	2828.2	3	2829.19	-0.9915	1	60.24	0.00026	R	KYNLNGENEMETTYIDMFCEGVR	D	Deamidated (NQ); Oxidation (M)	0.00001000020000000000000.0
1	1::nOo.2.0.1.t00341	glutathione transferase	91	24444	12	4	7	3	51	1	1	1	990.167	2967.48	3	2968.44	-0.9585	0	40.77	0.025	K	SQFQFGQLPCLYDGDQQIVQSGAILR	H	Deamidated (NQ)	0.00000000000000000001000000.0
1	1::nOo.2.0.1.t00341	glutathione transferase	91	24444	12	4	7	3	52	1	1	1	990.168	2967.48	3	2967.45	0.0272	0	41.48	0.021	K	SQFQFGQLPCLYDGDQQIVQSGAILR	H
2	2::tr|M0QVZ6|M0QVZ6_BOVIN	Keratin, type II cytoskeletal 5 OS=Bos taurus OX=9913 GN=KRT5 PE=3 SV=1	68	60800	1	1	1	1	19	1	1	1	651.865	1301.71	2	1301.71	0.007	0	68.06	7.3e-05	R	SLDLDSIIAEVK	A
3	2::tr|A6QNZ7|A6QNZ7_BOVIN	Keratin 10 (Epidermolytic hyperkeratosis; keratosis palmaris et plantaris) OS=Bos taurus OX=9913 GN=KRT10 PE=2 SV=1	67	54987	1	1	1	1	22	1	1	1	683.33	1364.65	2	1364.67	-0.0224	1	67.32	8.5e-05	R	SQYEQLAEKNR	R
4	2::tr|G3MXK2|G3MXK2_BOVIN	Fatty acid-binding protein, liver OS=Bos taurus OX=9913 GN=FABP1 PE=1 SV=1	38	15328	1	0	1	0	23	1	1	1	686.369	1370.72	2	1370.72	0	1	37.99	0.073	K	AVGMPDDIIQKGK	D
5	2::tr|E1B991|E1B991_BOVIN	Keratin 2 OS=Bos taurus OX=9913 GN=KRT2 PE=1 SV=2	37	64580	2	0	2	0	12	5	1	1	590.309	1178.6	2	1178.63	-0.0258	1	21.52	3.4	K	YEELRITAGK	H
5	2::tr|E1B991|E1B991_BOVIN	Keratin 2 OS=Bos taurus OX=9913 GN=KRT2 PE=1 SV=2	37	64580	2	0	2	0	27	1	1	0	738.406	1474.8	2	1474.78	0.0194	0	36.93	0.096	R	FLEQQNQVLQTK	W
6	2::tr|G3MYU2|G3MYU2_BOVIN	Keratin 77 OS=Bos taurus OX=9913 GN=KRT77 PE=1 SV=1	37	61416	2	0	2	0	8	7	0	1	545.759	1089.5	2	1088.55	0.9507	0	16.96	11	R	EQIMVLNNK	F	Deamidated (NQ)	0.010000000.0
6	2::tr|G3MYU2|G3MYU2_BOVIN	Keratin 77 OS=Bos taurus OX=9913 GN=KRT77 PE=1 SV=1	37	61416	2	0	2	0	27	1	0	0	738.406	1474.8	2	1474.78	0.0194	0	36.93	0.096	R	FLEQQNQVLQTK	W
7	1::nOo.2.0.1.t10203	atp-dependent rna helicase ddx51	24	25323	1	0	1	0	50	1	1	1	990.16	2967.46	3	2967.55	-0.0872	1	24.22	1.1	R	GIDVEDIDVVINYDKPLNERLFVHR	V

## Sheet: 5
Header	--------------------------------------------------------
Search title
Timestamp	2019-03-20T15:14:50Z
User	StuArmstrong
Email	sarmstro@liv.ac.uk
Report URI	http://mascot.pgb.liv.ac.uk/cgi/master_results.pl?file=../data/20190320/F020160.dat
Peak list data path	D:\Data\Stu\James LaCourse\qtof\merge5.mgf
Peak list format	Mascot generic
Search type	MIS
Mascot version	2.3.02
Database	1::nOo_Anno_July15 2::UniP_Cow_0319
Fasta file	1::Updated_WormBase_prjeb1809_Jul15_anno.fasta 2::UniP_Cow_0319.fasta
Total sequences	37957
Total residues	17775113
Sequences after taxonomy filter	37957
Number of queries	49
Fixed modifications	--------------------------------------------------------
Identifier	Name	Delta	Neutral loss
1	Carbamidomethyl (C)	57.0215
Variable modifications	--------------------------------------------------------
Identifier	Name	Delta	Neutral loss(es)
1	Deamidated (NQ)	0.984016
2	Oxidation (M)	15.9949	0	63.9983
Search Parameters	--------------------------------------------------------
Taxonomy filter	All entries
Enzyme	Trypsin
Maximum Missed Cleavages	1
Fixed modifications	Carbamidomethyl (C)
Variable modifications	Deamidated (NQ),Oxidation (M)
Peptide Mass Tolerance	1.2
Peptide Mass Tolerance Units	Da
Fragment Mass Tolerance	0.6
Fragment Mass Tolerance Units	Da
Mass values	Monoisotopic
Instrument type	ESI-QUAD-TOF
Format parameters	--------------------------------------------------------
Significance threshold	0.05
Max. number of hits	0
Use MudPIT protein scoring	1
Ions score cut-off	0
Include same-set proteins
Include sub-set proteins	0
Include unassigned	0
Require bold red	0
Use homology threshold	0
Group protein families	0
Protein hits	--------------------------------------------------------
prot_hit_num	prot_acc	prot_desc	prot_score	prot_mass	prot_matches	prot_matches_sig	prot_sequences	prot_sequences_sig	pep_query	pep_rank	pep_isbold	pep_isunique	pep_exp_mz	pep_exp_mr	pep_exp_z	pep_calc_mr	pep_delta	pep_miss	pep_score	pep_expect	pep_res_before	pep_seq	pep_res_after	pep_var_mod	pep_var_mod_pos	pep_scan_title
1	1::nOo.2.0.1.t00341	glutathione transferase	150	24444	11	5	8	4	5	1	1	1	450.241	898.468	2	898.491	-0.0229	0	20.62	3.3	K	LTYFSIR	G
1	1::nOo.2.0.1.t00341	glutathione transferase	150	24444	11	5	8	4	6	1	1	1	464.242	926.47	2	926.544	-0.0742	0	17.06	8	K	SILPGELAK	F
1	1::nOo.2.0.1.t00341	glutathione transferase	150	24444	11	5	8	4	7	1	1	1	545.744	1089.47	2	1089.61	-0.1346	0	55.34	0.0016	R	LFLVDQDIK	F
1	1::nOo.2.0.1.t00341	glutathione transferase	150	24444	11	5	8	4	16	1	1	1	647.78	1293.55	2	1293.56	-0.0169	0	41.77	0.03	R	MIYMAYETEK	D	Oxidation (M)	0.0002000000.0
1	1::nOo.2.0.1.t00341	glutathione transferase	150	24444	11	5	8	4	30	1	1	1	637.599	1909.78	3	1909.88	-0.1082	1	17.77	6.3	R	MIYMAYETEKDPYIK	S	Oxidation (M)	0.000200000000000.0
1	1::nOo.2.0.1.t00341	glutathione transferase	150	24444	11	5	8	4	31	1	1	1	637.628	1909.86	3	1909.88	-0.0207	1	23.15	2	R	MIYMAYETEKDPYIK	S	Oxidation (M)	0.200000000000000.0
1	1::nOo.2.0.1.t00341	glutathione transferase	150	24444	11	5	8	4	34	1	1	1	642.958	1925.85	3	1925.88	-0.0279	1	15.82	10	R	MIYMAYETEKDPYIK	S	2 Oxidation (M)	0.200200000000000.0
1	1::nOo.2.0.1.t00341	glutathione transferase	150	24444	11	5	8	4	37	1	1	1	901.035	2700.08	3	2700.11	-0.0308	0	29.54	0.3	K	YNLNGENEMETTYIDMFCEGVR	D	Oxidation (M)	0.0000000020000000000000.0
1	1::nOo.2.0.1.t00341	glutathione transferase	150	24444	11	5	8	4	40	1	1	1	938.736	2813.18	3	2813.2	-0.0132	1	57.8	0.00046	R	KYNLNGENEMETTYIDMFCEGVR	D	Deamidated (NQ)	0.00001000000000000000000.0
1	1::nOo.2.0.1.t00341	glutathione transferase	150	24444	11	5	8	4	41	1	1	1	943.738	2828.19	3	2829.19	-1.0006	1	41.39	0.02	R	KYNLNGENEMETTYIDMFCEGVR	D	Deamidated (NQ); Oxidation (M)	0.00000001020000000000000.0
1	1::nOo.2.0.1.t00341	glutathione transferase	150	24444	11	5	8	4	43	1	1	1	990.141	2967.4	3	2967.45	-0.0531	0	88.99	3.8e-07	K	SQFQFGQLPCLYDGDQQIVQSGAILR	H
2	2::tr|M0QVZ6|M0QVZ6_BOVIN	Keratin, type II cytoskeletal 5 OS=Bos taurus OX=9913 GN=KRT5 PE=3 SV=1	50	60800	1	1	1	1	17	1	1	1	651.845	1301.67	2	1301.71	-0.0332	0	50.1	0.0046	R	SLDLDSIIAEVK	A

## Sheet: 6
Header	--------------------------------------------------------
Search title
Timestamp	2019-03-20T15:15:44Z
User	StuArmstrong
Email	sarmstro@liv.ac.uk
Report URI	http://mascot.pgb.liv.ac.uk/cgi/master_results.pl?file=../data/20190320/F020161.dat
Peak list data path	D:\Data\Stu\James LaCourse\qtof\merge6.mgf
Peak list format	Mascot generic
Search type	MIS
Mascot version	2.3.02
Database	1::nOo_Anno_July15 2::UniP_Cow_0319
Fasta file	1::Updated_WormBase_prjeb1809_Jul15_anno.fasta 2::UniP_Cow_0319.fasta
Total sequences	37957
Total residues	17775113
Sequences after taxonomy filter	37957
Number of queries	68
Fixed modifications	--------------------------------------------------------
Identifier	Name	Delta	Neutral loss
1	Carbamidomethyl (C)	57.0215
Variable modifications	--------------------------------------------------------
Identifier	Name	Delta	Neutral loss(es)
1	Deamidated (NQ)	0.984016
2	Oxidation (M)	15.9949	0	63.9983
Search Parameters	--------------------------------------------------------
Taxonomy filter	All entries
Enzyme	Trypsin
Maximum Missed Cleavages	1
Fixed modifications	Carbamidomethyl (C)
Variable modifications	Deamidated (NQ),Oxidation (M)
Peptide Mass Tolerance	1.2
Peptide Mass Tolerance Units	Da
Fragment Mass Tolerance	0.6
Fragment Mass Tolerance Units	Da
Mass values	Monoisotopic
Instrument type	ESI-QUAD-TOF
Format parameters	--------------------------------------------------------
Significance threshold	0.05
Max. number of hits	0
Use MudPIT protein scoring	1
Ions score cut-off	0
Include same-set proteins
Include sub-set proteins	0
Include unassigned	0
Require bold red	0
Use homology threshold	0
Group protein families	0
Protein hits	--------------------------------------------------------
prot_hit_num	prot_acc	prot_desc	prot_score	prot_mass	prot_matches	prot_matches_sig	prot_sequences	prot_sequences_sig	pep_query	pep_rank	pep_isbold	pep_isunique	pep_exp_mz	pep_exp_mr	pep_exp_z	pep_calc_mr	pep_delta	pep_miss	pep_score	pep_expect	pep_res_before	pep_seq	pep_res_after	pep_var_mod	pep_var_mod_pos	pep_scan_title
1	1::nOo.2.0.1.t00341	glutathione transferase	259	24444	19	7	8	4	5	10	1	1	450.227	898.44	2	898.491	-0.0512	0	5.85	100	K	LTYFSIR	G
1	1::nOo.2.0.1.t00341	glutathione transferase	259	24444	19	7	8	4	7	1	1	1	464.224	926.433	2	926.544	-0.111	0	15.82	11	K	SILPGELAK	F
1	1::nOo.2.0.1.t00341	glutathione transferase	259	24444	19	7	8	4	12	1	1	1	545.736	1089.46	2	1089.61	-0.1487	0	58.21	0.00081	R	LFLVDQDIK	F
1	1::nOo.2.0.1.t00341	glutathione transferase	259	24444	19	7	8	4	13	2	1	1	545.791	1089.57	2	1089.61	-0.0392	0	24.69	1.8	R	LFLVDQDIK	F
1	1::nOo.2.0.1.t00341	glutathione transferase	259	24444	19	7	8	4	16	4	1	1	545.794	1089.57	2	1089.61	-0.0341	0	15.23	16	R	LFLVDQDIK	F
1	1::nOo.2.0.1.t00341	glutathione transferase	259	24444	19	7	8	4	17	1	1	1	545.794	1089.57	2	1089.61	-0.0326	0	34	0.21	R	LFLVDQDIK	F
1	1::nOo.2.0.1.t00341	glutathione transferase	259	24444	19	7	8	4	27	1	1	1	647.754	1293.49	2	1293.56	-0.069	0	38.37	0.063	R	MIYMAYETEK	D	Oxidation (M)	0.0002000000.0
1	1::nOo.2.0.1.t00341	glutathione transferase	259	24444	19	7	8	4	28	1	1	1	647.772	1293.53	2	1293.56	-0.0318	0	37.91	0.072	R	MIYMAYETEK	D	Oxidation (M)	0.2000000000.0
1	1::nOo.2.0.1.t00341	glutathione transferase	259	24444	19	7	8	4	44	1	1	1	947.918	1893.82	2	1893.89	-0.0667	1	50.13	0.0039	R	MIYMAYETEKDPYIK	S
1	1::nOo.2.0.1.t00341	glutathione transferase	259	24444	19	7	8	4	45	9	1	1	632.284	1893.83	3	1893.89	-0.0587	1	6.38	92	R	MIYMAYETEKDPYIK	S
1	1::nOo.2.0.1.t00341	glutathione transferase	259	24444	19	7	8	4	48	5	1	1	637.588	1909.74	3	1909.88	-0.1425	1	12.6	20	R	MIYMAYETEKDPYIK	S	Oxidation (M)	0.000200000000000.0
1	1::nOo.2.0.1.t00341	glutathione transferase	259	24444	19	7	8	4	49	1	1	1	637.6	1909.78	3	1909.88	-0.106	1	18.62	5.2	R	MIYMAYETEKDPYIK	S	Oxidation (M)	0.200000000000000.0
1	1::nOo.2.0.1.t00341	glutathione transferase	259	24444	19	7	8	4	50	1	1	1	955.913	1909.81	2	1909.88	-0.0724	1	64.89	0.00013	R	MIYMAYETEKDPYIK	S	Oxidation (M)	0.000200000000000.0
1	1::nOo.2.0.1.t00341	glutathione transferase	259	24444	19	7	8	4	51	1	1	1	955.914	1909.81	2	1909.88	-0.0703	1	55.76	0.001	R	MIYMAYETEKDPYIK	S	Oxidation (M)	0.200000000000000.0
1	1::nOo.2.0.1.t00341	glutathione transferase	259	24444	19	7	8	4	53	1	1	1	642.949	1925.83	3	1925.88	-0.0523	1	19.82	4.1	R	MIYMAYETEKDPYIK	S	2 Oxidation (M)	0.200200000000000.0
1	1::nOo.2.0.1.t00341	glutathione transferase	259	24444	19	7	8	4	57	1	1	1	901.351	2701.03	3	2701.1	-0.0656	0	21.38	1.8	K	YNLNGENEMETTYIDMFCEGVR	D	Deamidated (NQ); Oxidation (M)	0.0001000020000000000000.0
1	1::nOo.2.0.1.t00341	glutathione transferase	259	24444	19	7	8	4	58	1	1	1	938.702	2813.09	3	2813.2	-0.1124	1	47.75	0.004	R	KYNLNGENEMETTYIDMFCEGVR	D	Deamidated (NQ)	0.00001000000000000000000.0
1	1::nOo.2.0.1.t00341	glutathione transferase	259	24444	19	7	8	4	60	1	1	1	990.114	2967.32	3	2967.45	-0.1344	0	75.07	8.9e-06	K	SQFQFGQLPCLYDGDQQIVQSGAILR	H
1	1::nOo.2.0.1.t00341	glutathione transferase	259	24444	19	7	8	4	64	1	1	1	990.135	2967.38	3	2967.45	-0.0715	0	63.44	0.00014	K	SQFQFGQLPCLYDGDQQIVQSGAILR	H
2	2::tr|A6QNZ7|A6QNZ7_BOVIN	Keratin 10 (Epidermolytic hyperkeratosis; keratosis palmaris et plantaris) OS=Bos taurus OX=9913 GN=KRT10 PE=2 SV=1	27	54987	1	0	1	0	33	1	1	1	683.314	1364.61	2	1364.67	-0.0556	1	27.12	0.89	R	SQYEQLAEKNR	R

## Sheet: 7
Header	--------------------------------------------------------
Search title
Timestamp	2019-03-20T15:16:17Z
User	StuArmstrong
Email	sarmstro@liv.ac.uk
Report URI	http://mascot.pgb.liv.ac.uk/cgi/master_results.pl?file=../data/20190320/F020163.dat
Peak list data path	D:\Data\Stu\James LaCourse\qtof\merge7.mgf
Peak list format	Mascot generic
Search type	MIS
Mascot version	2.3.02
Database	1::nOo_Anno_July15 2::UniP_Cow_0319
Fasta file	1::Updated_WormBase_prjeb1809_Jul15_anno.fasta 2::UniP_Cow_0319.fasta
Total sequences	37957
Total residues	17775113
Sequences after taxonomy filter	37957
Number of queries	65
Fixed modifications	--------------------------------------------------------
Identifier	Name	Delta	Neutral loss
1	Carbamidomethyl (C)	57.0215
Variable modifications	--------------------------------------------------------
Identifier	Name	Delta	Neutral loss(es)
1	Deamidated (NQ)	0.984016
2	Oxidation (M)	15.9949	0	63.9983
Search Parameters	--------------------------------------------------------
Taxonomy filter	All entries
Enzyme	Trypsin
Maximum Missed Cleavages	1
Fixed modifications	Carbamidomethyl (C)
Variable modifications	Deamidated (NQ),Oxidation (M)
Peptide Mass Tolerance	1.2
Peptide Mass Tolerance Units	Da
Fragment Mass Tolerance	0.6
Fragment Mass Tolerance Units	Da
Mass values	Monoisotopic
Instrument type	ESI-QUAD-TOF
Format parameters	--------------------------------------------------------
Significance threshold	0.05
Max. number of hits	0
Use MudPIT protein scoring	1
Ions score cut-off	0
Include same-set proteins
Include sub-set proteins	0
Include unassigned	0
Require bold red	0
Use homology threshold	0
Group protein families	0
Protein hits	--------------------------------------------------------
prot_hit_num	prot_acc	prot_desc	prot_score	prot_mass	prot_matches	prot_matches_sig	prot_sequences	prot_sequences_sig	pep_query	pep_rank	pep_isbold	pep_isunique	pep_exp_mz	pep_exp_mr	pep_exp_z	pep_calc_mr	pep_delta	pep_miss	pep_score	pep_expect	pep_res_before	pep_seq	pep_res_after	pep_var_mod	pep_var_mod_pos	pep_scan_title
1	2::sp|P28801|GSTP1_BOVIN	Glutathione S-transferase P OS=Bos taurus OX=9913 GN=GSTP1 PE=1 SV=2	613	23826	24	16	12	9	5	1	1	1	568.751	1135.49	2	1135.57	-0.0822	0	43.82	0.02	K	ASCLYGQLPK	F
1	2::sp|P28801|GSTP1_BOVIN	Glutathione S-transferase P OS=Bos taurus OX=9913 GN=GSTP1 PE=1 SV=2	613	23826	24	16	12	9	9	1	1	1	638.792	1275.57	2	1275.63	-0.0593	0	61.66	0.00033	R	MLLADQGQSWK	E
1	2::sp|P28801|GSTP1_BOVIN	Glutathione S-transferase P OS=Bos taurus OX=9913 GN=GSTP1 PE=1 SV=2	613	23826	24	16	12	9	10	1	1	1	638.796	1275.58	2	1275.63	-0.0503	0	47.67	0.0083	R	MLLADQGQSWK	E
1	2::sp|P28801|GSTP1_BOVIN	Glutathione S-transferase P OS=Bos taurus OX=9913 GN=GSTP1 PE=1 SV=2	613	23826	24	16	12	9	11	1	1	1	638.801	1275.59	2	1275.63	-0.0418	0	48.57	0.0067	R	MLLADQGQSWK	E
1	2::sp|P28801|GSTP1_BOVIN	Glutathione S-transferase P OS=Bos taurus OX=9913 GN=GSTP1 PE=1 SV=2	613	23826	24	16	12	9	16	1	1	1	646.794	1291.57	2	1291.62	-0.0498	0	48.64	0.0065	R	MLLADQGQSWK	E	Oxidation (M)	0.20000000000.0
1	2::sp|P28801|GSTP1_BOVIN	Glutathione S-transferase P OS=Bos taurus OX=9913 GN=GSTP1 PE=1 SV=2	613	23826	24	16	12	9	22	1	1	1	760.852	1519.69	2	1519.76	-0.0672	0	54.64	0.0016	K	YVSLIYTNYEAGK	E
1	2::sp|P28801|GSTP1_BOVIN	Glutathione S-transferase P OS=Bos taurus OX=9913 GN=GSTP1 PE=1 SV=2	613	23826	24	16	12	9	24	1	1	1	768.879	1535.74	2	1535.81	-0.0694	0	65.67	0.00012	M	PPYTIVYFPVQGR	C
1	2::sp|P28801|GSTP1_BOVIN	Glutathione S-transferase P OS=Bos taurus OX=9913 GN=GSTP1 PE=1 SV=2	613	23826	24	16	12	9	25	1	1	1	768.885	1535.76	2	1535.81	-0.0573	0	68.94	5.8e-05	M	PPYTIVYFPVQGR	C
1	2::sp|P28801|GSTP1_BOVIN	Glutathione S-transferase P OS=Bos taurus OX=9913 GN=GSTP1 PE=1 SV=2	613	23826	24	16	12	9	26	1	1	1	768.887	1535.76	2	1535.81	-0.0545	0	25.78	1.2	M	PPYTIVYFPVQGR	C
1	2::sp|P28801|GSTP1_BOVIN	Glutathione S-transferase P OS=Bos taurus OX=9913 GN=GSTP1 PE=1 SV=2	613	23826	24	16	12	9	28	1	1	1	857.866	1713.72	2	1713.88	-0.1593	0	86.38	9.6e-07	K	EEVVAMQSWLQGPLK	A
1	2::sp|P28801|GSTP1_BOVIN	Glutathione S-transferase P OS=Bos taurus OX=9913 GN=GSTP1 PE=1 SV=2	613	23826	24	16	12	9	30	1	1	1	865.894	1729.77	2	1729.87	-0.0981	0	79.8	4.5e-06	K	EEVVAMQSWLQGPLK	A	Oxidation (M)	0.000002000000000.0
1	2::sp|P28801|GSTP1_BOVIN	Glutathione S-transferase P OS=Bos taurus OX=9913 GN=GSTP1 PE=1 SV=2	613	23826	24	16	12	9	33	1	1	1	927.373	1852.73	2	1852.93	-0.2006	0	62.48	0.00021	K	FQDGDLTLYQSNAILR	H
1	2::sp|P28801|GSTP1_BOVIN	Glutathione S-transferase P OS=Bos taurus OX=9913 GN=GSTP1 PE=1 SV=2	613	23826	24	16	12	9	34	1	1	1	927.441	1852.87	2	1852.93	-0.0649	0	16.73	8.8	K	FQDGDLTLYQSNAILR	H
1	2::sp|P28801|GSTP1_BOVIN	Glutathione S-transferase P OS=Bos taurus OX=9913 GN=GSTP1 PE=1 SV=2	613	23826	24	16	12	9	38	7	1	1	652.297	1953.87	3	1953.94	-0.0684	0	1.96	250	K	AFLASPEHMNRPINGNGK	Q	2 Deamidated (NQ)	0.000000000000010100.0
1	2::sp|P28801|GSTP1_BOVIN	Glutathione S-transferase P OS=Bos taurus OX=9913 GN=GSTP1 PE=1 SV=2	613	23826	24	16	12	9	40	1	1	1	655.319	1962.93	3	1963.09	-0.155	0	46.01	0.01	K	ALPQHLKPFETLLSQNK	G
1	2::sp|P28801|GSTP1_BOVIN	Glutathione S-transferase P OS=Bos taurus OX=9913 GN=GSTP1 PE=1 SV=2	613	23826	24	16	12	9	42	4	1	1	493.224	1968.87	4	1968.95	-0.0806	0	6.62	86	K	AFLASPEHMNRPINGNGK	Q	Deamidated (NQ); Oxidation (M)	0.000000002000010000.0
1	2::sp|P28801|GSTP1_BOVIN	Glutathione S-transferase P OS=Bos taurus OX=9913 GN=GSTP1 PE=1 SV=2	613	23826	24	16	12	9	43	2	1	1	657.627	1969.86	3	1969.93	-0.071	0	9.32	46	K	AFLASPEHMNRPINGNGK	Q	2 Deamidated (NQ); Oxidation (M)	0.000000002000010100.0
1	2::sp|P28801|GSTP1_BOVIN	Glutathione S-transferase P OS=Bos taurus OX=9913 GN=GSTP1 PE=1 SV=2	613	23826	24	16	12	9	48	1	1	1	1049.97	2097.93	2	2097.99	-0.0631	1	19.98	3.8	K	AFLASPEHMNRPINGNGKQ	-	2 Deamidated (NQ); Oxidation (M)	0.0000000020000101000.0
1	2::sp|P28801|GSTP1_BOVIN	Glutathione S-transferase P OS=Bos taurus OX=9913 GN=GSTP1 PE=1 SV=2	613	23826	24	16	12	9	50	1	1	1	1058.96	2115.9	2	2116.96	-1.0534	0	87.12	7.2e-07	K	DQQEAALVDMVNDGVEDLR	C	Deamidated (NQ)	0.0000000000010000000.0
1	2::sp|P28801|GSTP1_BOVIN	Glutathione S-transferase P OS=Bos taurus OX=9913 GN=GSTP1 PE=1 SV=2	613	23826	24	16	12	9	55	1	1	1	1066.92	2131.82	2	2131.97	-0.1527	0	100.29	3e-08	K	DQQEAALVDMVNDGVEDLR	C	Oxidation (M)	0.0000000002000000000.0
1	2::sp|P28801|GSTP1_BOVIN	Glutathione S-transferase P OS=Bos taurus OX=9913 GN=GSTP1 PE=1 SV=2	613	23826	24	16	12	9	56	1	1	1	711.625	2131.85	3	2131.97	-0.117	0	86.56	7.5e-07	K	DQQEAALVDMVNDGVEDLR	C	Oxidation (M)	0.0000000002000000000.0
1	2::sp|P28801|GSTP1_BOVIN	Glutathione S-transferase P OS=Bos taurus OX=9913 GN=GSTP1 PE=1 SV=2	613	23826	24	16	12	9	59	1	1	1	718.972	2153.89	3	2155.04	-1.1418	1	17.92	5.7	K	YVSLIYTNYEAGKEDYVK	A	Deamidated (NQ)	0.000000010000000000.0
1	2::sp|P28801|GSTP1_BOVIN	Glutathione S-transferase P OS=Bos taurus OX=9913 GN=GSTP1 PE=1 SV=2	613	23826	24	16	12	9	63	1	1	1	819.737	2456.19	3	2456.29	-0.0997	0	71.2	2.6e-05	R	IHQVLAPSCLDSFPLLSAYVAR	L
1	2::sp|P28801|GSTP1_BOVIN	Glutathione S-transferase P OS=Bos taurus OX=9913 GN=GSTP1 PE=1 SV=2	613	23826	24	16	12	9	64	1	1	1	819.746	2456.22	3	2456.29	-0.0712	0	22.24	2.1	R	IHQVLAPSCLDSFPLLSAYVAR	L
2	1::nOo.2.0.1.t00341	glutathione transferase	30	24444	3	0	3	0	3	1	1	1	545.784	1089.55	2	1089.61	-0.0528	0	34.49	0.19	R	LFLVDQDIK	F
2	1::nOo.2.0.1.t00341	glutathione transferase	30	24444	3	0	3	0	35	1	1	1	947.915	1893.82	2	1893.89	-0.0727	1	16.73	8.4	R	MIYMAYETEKDPYIK	S
2	1::nOo.2.0.1.t00341	glutathione transferase	30	24444	3	0	3	0	65	1	1	1	990.122	2967.34	3	2967.45	-0.11	0	29.68	0.32	K	SQFQFGQLPCLYDGDQQIVQSGAILR	H

## Sheet: 8
Header	--------------------------------------------------------
Search title
Timestamp	2019-03-20T15:16:52Z
User	StuArmstrong
Email	sarmstro@liv.ac.uk
Report URI	http://mascot.pgb.liv.ac.uk/cgi/master_results.pl?file=../data/20190320/F020164.dat
Peak list data path	D:\Data\Stu\James LaCourse\qtof\merge8.mgf
Peak list format	Mascot generic
Search type	MIS
Mascot version	2.3.02
Database	1::nOo_Anno_July15 2::UniP_Cow_0319
Fasta file	1::Updated_WormBase_prjeb1809_Jul15_anno.fasta 2::UniP_Cow_0319.fasta
Total sequences	37957
Total residues	17775113
Sequences after taxonomy filter	37957
Number of queries	77
Fixed modifications	--------------------------------------------------------
Identifier	Name	Delta	Neutral loss
1	Carbamidomethyl (C)	57.0215
Variable modifications	--------------------------------------------------------
Identifier	Name	Delta	Neutral loss(es)
1	Deamidated (NQ)	0.984016
2	Oxidation (M)	15.9949	0	63.9983
Search Parameters	--------------------------------------------------------
Taxonomy filter	All entries
Enzyme	Trypsin
Maximum Missed Cleavages	1
Fixed modifications	Carbamidomethyl (C)
Variable modifications	Deamidated (NQ),Oxidation (M)
Peptide Mass Tolerance	1.2
Peptide Mass Tolerance Units	Da
Fragment Mass Tolerance	0.6
Fragment Mass Tolerance Units	Da
Mass values	Monoisotopic
Instrument type	ESI-QUAD-TOF
Format parameters	--------------------------------------------------------
Significance threshold	0.05
Max. number of hits	0
Use MudPIT protein scoring	1
Ions score cut-off	0
Include same-set proteins
Include sub-set proteins	0
Include unassigned	0
Require bold red	0
Use homology threshold	0
Group protein families	0
Protein hits	--------------------------------------------------------
prot_hit_num	prot_acc	prot_desc	prot_score	prot_mass	prot_matches	prot_matches_sig	prot_sequences	prot_sequences_sig	pep_query	pep_rank	pep_isbold	pep_isunique	pep_exp_mz	pep_exp_mr	pep_exp_z	pep_calc_mr	pep_delta	pep_miss	pep_score	pep_expect	pep_res_before	pep_seq	pep_res_after	pep_var_mod	pep_var_mod_pos	pep_scan_title
1	2::sp|P28801|GSTP1_BOVIN	Glutathione S-transferase P OS=Bos taurus OX=9913 GN=GSTP1 PE=1 SV=2	134	23826	6	3	4	3	55	1	1	1	768.884	1535.75	2	1535.81	-0.0595	0	57.46	0.00081	M	PPYTIVYFPVQGR	C
1	2::sp|P28801|GSTP1_BOVIN	Glutathione S-transferase P OS=Bos taurus OX=9913 GN=GSTP1 PE=1 SV=2	134	23826	6	3	4	3	59	1	1	1	857.92	1713.83	2	1713.88	-0.051	0	92.9	2.2e-07	K	EEVVAMQSWLQGPLK	A
1	2::sp|P28801|GSTP1_BOVIN	Glutathione S-transferase P OS=Bos taurus OX=9913 GN=GSTP1 PE=1 SV=2	134	23826	6	3	4	3	67	5	1	1	706.309	2115.9	3	2115.97	-0.0693	0	9.71	40	K	DQQEAALVDMVNDGVEDLR	C
1	2::sp|P28801|GSTP1_BOVIN	Glutathione S-transferase P OS=Bos taurus OX=9913 GN=GSTP1 PE=1 SV=2	134	23826	6	3	4	3	68	1	1	1	1058.96	2115.91	2	2115.97	-0.0638	0	12.91	19	K	DQQEAALVDMVNDGVEDLR	C
1	2::sp|P28801|GSTP1_BOVIN	Glutathione S-transferase P OS=Bos taurus OX=9913 GN=GSTP1 PE=1 SV=2	134	23826	6	3	4	3	71	1	1	1	1066.96	2131.9	2	2131.97	-0.0704	0	51.3	0.0027	K	DQQEAALVDMVNDGVEDLR	C	Oxidation (M)	0.0000000002000000000.0
1	2::sp|P28801|GSTP1_BOVIN	Glutathione S-transferase P OS=Bos taurus OX=9913 GN=GSTP1 PE=1 SV=2	134	23826	6	3	4	3	74	1	1	1	819.741	2456.2	3	2456.29	-0.0887	0	21.83	2.3	R	IHQVLAPSCLDSFPLLSAYVAR	L
2	2::tr|A6QNZ7|A6QNZ7_BOVIN	Keratin 10 (Epidermolytic hyperkeratosis; keratosis palmaris et plantaris) OS=Bos taurus OX=9913 GN=KRT10 PE=2 SV=1	111	54987	3	2	3	2	21	1	1	1	583.275	1164.54	2	1164.58	-0.0422	0	34.29	0.18	R	LENEIQTYR	S
2	2::tr|A6QNZ7|A6QNZ7_BOVIN	Keratin 10 (Epidermolytic hyperkeratosis; keratosis palmaris et plantaris) OS=Bos taurus OX=9913 GN=KRT10 PE=2 SV=1	111	54987	3	2	3	2	42	1	1	1	683.297	1364.58	2	1364.67	-0.0889	1	65.63	0.00012	R	SQYEQLAEKNR	R
2	2::tr|A6QNZ7|A6QNZ7_BOVIN	Keratin 10 (Epidermolytic hyperkeratosis; keratosis palmaris et plantaris) OS=Bos taurus OX=9913 GN=KRT10 PE=2 SV=1	111	54987	3	2	3	2	47	1	1	1	695.819	1389.62	2	1389.67	-0.0497	0	80.79	4e-06	K	QSLEASLAETEGR	Y
3	2::tr|G3N0V2|G3N0V2_BOVIN	Keratin 1 OS=Bos taurus OX=9913 GN=KRT1 PE=1 SV=1	45	63341	4	1	3	1	10	2	1	1	517.24	1032.47	2	1032.51	-0.0437	0	19.36	6.1	R	TLLEGEESR	M
3	2::tr|G3N0V2|G3N0V2_BOVIN	Keratin 1 OS=Bos taurus OX=9913 GN=KRT1 PE=1 SV=1	45	63341	4	1	3	1	11	2	1	1	517.241	1032.47	2	1032.51	-0.0415	0	7.55	92	R	TLLEGEESR	M
3	2::tr|G3N0V2|G3N0V2_BOVIN	Keratin 1 OS=Bos taurus OX=9913 GN=KRT1 PE=1 SV=1	45	63341	4	1	3	1	46	1	1	1	692.322	1382.63	2	1382.68	-0.0525	0	33.03	0.22	K	SLNNQFASFIDK	V
3	2::tr|G3N0V2|G3N0V2_BOVIN	Keratin 1 OS=Bos taurus OX=9913 GN=KRT1 PE=1 SV=1	45	63341	4	1	3	1	52	1	1	0	738.365	1474.72	2	1474.78	-0.062	0	45	0.015	R	FLEQQNQVLQTK	W
4	2::tr|E1B991|E1B991_BOVIN	Keratin 2 OS=Bos taurus OX=9913 GN=KRT2 PE=1 SV=2	45	64580	2	1	2	1	22	4	1	1	590.28	1178.55	2	1178.63	-0.0844	1	20.88	4	K	YEELRITAGK	H
4	2::tr|E1B991|E1B991_BOVIN	Keratin 2 OS=Bos taurus OX=9913 GN=KRT2 PE=1 SV=2	45	64580	2	1	2	1	52	1	0	0	738.365	1474.72	2	1474.78	-0.062	0	45	0.015	R	FLEQQNQVLQTK	W
5	1::nOo.2.0.1.t00341	glutathione transferase	43	24444	3	1	3	1	6	1	1	1	464.257	926.5	2	926.544	-0.0434	0	17.7	6.9	K	SILPGELAK	F
5	1::nOo.2.0.1.t00341	glutathione transferase	43	24444	3	1	3	1	15	1	1	1	545.776	1089.54	2	1089.61	-0.0688	0	43.25	0.025	R	LFLVDQDIK	F
5	1::nOo.2.0.1.t00341	glutathione transferase	43	24444	3	1	3	1	63	1	1	1	637.95	1910.83	3	1909.88	0.9436	1	23.14	1.9	R	MIYMAYETEKDPYIK	S	Oxidation (M)	0.200000000000000.0

## Sheet: 9
Header	--------------------------------------------------------
Search title
Timestamp	2019-03-20T15:17:27Z
User	StuArmstrong
Email	sarmstro@liv.ac.uk
Report URI	http://mascot.pgb.liv.ac.uk/cgi/master_results.pl?file=../data/20190320/F020165.dat
Peak list data path	D:\Data\Stu\James LaCourse\qtof\merge9.mgf
Peak list format	Mascot generic
Search type	MIS
Mascot version	2.3.02
Database	1::nOo_Anno_July15 2::UniP_Cow_0319
Fasta file	1::Updated_WormBase_prjeb1809_Jul15_anno.fasta 2::UniP_Cow_0319.fasta
Total sequences	37957
Total residues	17775113
Sequences after taxonomy filter	37957
Number of queries	36
Fixed modifications	--------------------------------------------------------
Identifier	Name	Delta	Neutral loss
1	Carbamidomethyl (C)	57.0215
Variable modifications	--------------------------------------------------------
Identifier	Name	Delta	Neutral loss(es)
1	Deamidated (NQ)	0.984016
2	Oxidation (M)	15.9949	0	63.9983
Search Parameters	--------------------------------------------------------
Taxonomy filter	All entries
Enzyme	Trypsin
Maximum Missed Cleavages	1
Fixed modifications	Carbamidomethyl (C)
Variable modifications	Deamidated (NQ),Oxidation (M)
Peptide Mass Tolerance	1.2
Peptide Mass Tolerance Units	Da
Fragment Mass Tolerance	0.6
Fragment Mass Tolerance Units	Da
Mass values	Monoisotopic
Instrument type	ESI-QUAD-TOF
Format parameters	--------------------------------------------------------
Significance threshold	0.05
Max. number of hits	0
Use MudPIT protein scoring	0
Ions score cut-off	0
Include same-set proteins
Include sub-set proteins	0
Include unassigned	0
Require bold red	0
Use homology threshold	0
Group protein families	0
Protein hits	--------------------------------------------------------
prot_hit_num	prot_acc	prot_desc	prot_score	prot_mass	prot_matches	prot_matches_sig	prot_sequences	prot_sequences_sig	pep_query	pep_rank	pep_isbold	pep_isunique	pep_exp_mz	pep_exp_mr	pep_exp_z	pep_calc_mr	pep_delta	pep_miss	pep_score	pep_expect	pep_res_before	pep_seq	pep_res_after	pep_var_mod	pep_var_mod_pos	pep_scan_title
1	1::nOo.2.0.1.t00341	glutathione transferase	49	24444	2	1	2	1	6	4	1	1	464.257	926.5	2	926.544	-0.0439	0	11.26	30	K	SILPGELAK	F
1	1::nOo.2.0.1.t00341	glutathione transferase	49	24444	2	1	2	1	9	1	1	1	545.766	1089.52	2	1089.61	-0.0889	0	40.08	0.053	R	LFLVDQDIK	F

[truncated: 2 more sheets: 10, 11]
